# Supplementary material for: Human Adipose-Derived Stem Cells Combined with Nano-Hydrogel Promote Functional Recovery after Spinal Cord Injury in Rats
Source: Biology (Basel). 2022 May 20;11(5):781. doi: 10.3390/biology11050781 (PMC9138297; doi:10.3390/biology11050781)
Supplement: Supplementary file 1 [file biology-11-00781-s001.zip]

Archive with 1 entries (1 files):
- biology-1699759-supplementary.pdf
